# Supplementary material for: RNA Secondary Structures Regulate Adsorption of Fragments onto Flat Substrates
Source: ACS Omega. 2021 Nov 19;6(48):32823–31. doi: 10.1021/acsomega.1c04774 (PMC8655909; doi:10.1021/acsomega.1c04774)
Supplement: Supplementary file 1 — ao1c04774_si_001.zip [file ao1c04774_si_001.zip]

Archive with 6 entries (5 files):
- RNA_Adsorption_AnimatedSnpashots/
- RNA_Adsorption_AnimatedSnpashots/1_S1wiss.mpg
- RNA_Adsorption_AnimatedSnpashots/3_S2wiss.mpg
- RNA_Adsorption_AnimatedSnpashots/2_S1noss.mpg
- RNA_Adsorption_AnimatedSnpashots/4_S2noss.mpg
- RNA_Adsorption_AnimatedSnpashots/5_S3wiss.mpg
